# Supplementary material for: Intestinal-epithelial LSD1 controls goblet cell maturation and effector responses required for gut immunity to bacterial and helminth infection
Source: PLoS Pathog. 2021 Mar 31;17(3):e1009476. doi: 10.1371/journal.ppat.1009476 (PMC8041206; doi:10.1371/journal.ppat.1009476)
Supplement: S1 Data — (XLSX) [file ppat.1009476.s007.xlsx]

## Sheet: Figure 1B
	Crypt length
	WT	cKO
	130.272	127.718
	121.003	169.511
	137.174	156.77
	109.889	238.524
	P value	0,0919
	P value summary	ns
	Are means signif. different? (P < 0.05)	No
	Mean ± SEM of WT	124.6 ± 5.913 N=4
	Mean ± SEM of Cko	173.1 ± 23.49 N=4
	ki67 positive crypts
	WT	cKO
	6.56667	14.6059
	6.89524	19.6248
	9.06085	13.6967
	6.09286	21.5133
	P value	0,0023
	P value summary	**
	Are means signif. different? (P < 0.05)	Yes
	Mean ± SEM of WT	7.154 ± 0.6566 N=4
	Mean ± SEM of Cko	17.36 ± 1.901 N=4

## Sheet: Figure 1D
	WT	cKO
	0.263484	0.305002
	0.115844	0.202816
	0.019891	0.353747
	0.0439792	0.219195
	0.0886046	0.32594
	0.145112	0.254424
	0.137131	0.267108
	0.0213135	0.309107
	0.0783474	0.274899
	0.153473	0.290679
	0.23655	0.273161
	0.0471263	0.32035
	0.0244175	0.431408
	0.113916	0.311042
	0.122311	0.265031
	0.127521	0.274035
	0.0855393	0.377753
	0.133638	0.365502
	0.083516	0.43081
	0.215987	0.396957
	0.105008	0.305537
	0.186057	0.419992
	0.12469	0.353852
	0.143508	0.255095
	0.198633	0.361706
	0.178879	0.259786
	0.0760124	0.420679
	0.0402279	0.296162
	0.0966896	0.293104
	0.0815712	0.402617
	0.118135	0.452106
	0.0940278	0.383786
	0.073012	0.311924
	0.203731	0.316857
	0.13075	0.399201
	0.13563	0.378471
	0.0665716	0.414291
	0.0792117	0.342894
	0.109565	0.39905
	0.184105	0.362245
	0.224908	0.309344
	0.095262	0.360937
	0.142156	0.265031
	0.156799	0.274035
		0.377753
		0.365502
		0.43081
		0.396957
		0.305537
		0.419992
		0.353852
		0.255095
		0.361706
		0.259786
		0.420679
	P value	P<0.0001
	P value summary	***
	Are means signif. different? (P < 0.05)	Yes
	Mean ± SEM of column WT	0.1205 ± 0.008860 N=44
	Mean ± SEM of column Cko	0.3370 ± 0.008458 N=55

## Sheet: Figure 1F
	WT	cKO
	1	2.11509
	1	2.22561
	1	6.5
	1	5.40385
	1	19.703

## Sheet: Figure 1H
	ENR	IL-22	GSK-LSD1	GSK-LSD1+ IL-22
	0.0130714	0.511962	0.00820896	0.674699
	0.0152239	0.781482	0.0237383	0.944
	0.01264	0.873864	0.0155905	0.808454
		Mean Diff.	q	Significant? P < 0.05?	Summary
	IL-22 vs GSK-LSD1+ IL-22	-0,08662	1,297	No	ns

## Sheet: Figure 1I
	Reg3b
	WT	WT + IL22	GSK-LSD1	GSK-LSD1+ IL22
	0.086007	10.0947	0.514302	9.87537
	0.056904	12.9714	0.239202	10.4693
	0.0753296	10.5953	0.658108	10.9714
	Unpaired t test
	P value	0,0320
	P value summary	*
	Are means signif. different? (P < 0.05)	Yes
	Reg3g
	WT	WT + IL22	GSK-LSD1	GSK-LSD1+ IL22
	0.172583	43.8016	0.0827576	35.7224
	0.201207	48.9417	0.0601652	31.6014
	0.213149	35.8878	0.168025	35.9808

## Sheet: Figure 2A
	Days	WT	cKO
	0	0	0
	1	0	0
	2	0	0
	3	0	0
	4	0	0
	5	0	1
	6	0	0
	7	0	0
	8	0	1
	9	0	2
	10	0	3
	11	0	1
	12	0	1
	13	0	0
	14	0	0
	15	0	0
	16	0	0
	17	0	0
	18	0	0
	19	0	0
	20	0	0
	21	0	0
	Log-rank (Mantel-Cox) Test
	Chi square	4,294
	df	1
	P value	0,0382
	P value summary	*
	Are the survival curves sig different?	Yes
	Gehan-Breslow-Wilcoxon Test
	Chi square	4,199
	df	1
	P value	0,0405
	P value summary	*
	Are the survival curves sig different?	Yes

## Sheet: Figure 2B
		Non inf
	0	100	100	100	100	100	100	100	100	100		WT																	cKO
	1	100	100	100	100	100	102	101	99	99		100	100	100	100	100	100	100	100	100	100	100	100	100	100	100	100		100	100	100	100	100	100	100	100	100	100	100	100	100	100
	2	102	102	102	101	100	102	101	99	99		100	100	100	100	99	100	102	101	101	101	99.2	100	98	102	97	100		100	100	100	100	101	99	97	100	100	98	99	100	97	101
	3	103	103	92	101	100	103	103	99	98		99	96	86	99	99	100	102	102	100	102	100	99	96	101	98	101		99	99	97	94	101	99	95	100	99	94	95	97	97	102
	4	101	101	92	99	103	103	103	98	98		97	92	87	99	99	101	102	100	100	102	99	99	95	101	98	99		99	98	97	94	98	97	95	100	99	85	95	82	89	102
	5	100	100	92	99	103	104	103	99	98		97	92	91	101	98	101	103	100	101	102	99	98	95	102	98	99		95	97	98	96	98	95	86	98	99	85	88	82	89	97
	6	103	103	92	99	106	104	104	100	98		98	94	93	98	97	101	103	103	101	103	100	97	95	102	92	94		94	96	99	97	95	94	82	96	99	79	88	80	87	97
	7	102	102	92	99	104	104	105	100	98		98	94	93	99	97	100	103	100	102	104	101	94	92	98	93	95		90	95	100	98	93	93	79	94	99	74	83		80	85
	8	99	99	92	99	104	106	105	100	100		97	95	93	99	97	97	104	101	102	105	102	92	95	97	96	97		88	94	100	97	87	91	74	89	99		79		78	81
	9	100	100	92	98	104	107	107	100	100		97	92	93	98	97	98	104	104	103	106	103	91	95	99	96	98		84	95	99	99	83	87	72	82	99		80		76	80
	10	102	102	92	99	104	107	107	102	100		97	92	94	99	99	100	104	104	103	105	103	92	95	99	100	98		82	97	94	96	79	85		75	99
	11	102	102	92	99	104	110	107	102	101		95	93	97	99	100	100	104	103	104	105	103	94	94	100	101	100		78	97	96	93	76	83		73	101
	12	105	105	92	99	104	110	108	102	100		97	95	96	103	100	101	104	103	103	104	104	95	92	101	101	100		79	100	96	94		83			100
	13	102	102	92	100	106	110	109	102	100		96	94	99	103	102	101	105	103	102	105	103	98	95	102	102	103		81	98	93	96		85			100
	14	105	105	92	101	106	110	109	102	100		96	92	98	104	102	102	106	103	101	105	103	99	95	103	103	103		81	97	100	96		86			100
												96	95	97	107	102	102	107	104	102	106	102	100	99	104	103	103							90			100

## Sheet: Figure 2C
	WT	cKO
	152631600	634146400
	2954546	406779600
	500000000	348076900
	40909090	533333300
	397727300	182142900
	1944444000	9130435000
	522727300	91666660
	250000000	5588235000
	233333300	5000000000
	448275900	2090909000
	339285700	11333330000
	650000000	23333330000
	6875000000	5588235000
	313725500	13541670000
	3939394000	6323529000
	500000000	957446800
	26056340	16363640
	6640625	1527778000
	18055560	1168831000
	2830189	582524300
	4237288	2151899000
	10000000
	Unpaired t test
	P value	0,0097
	P value summary	**
	Are means signif. different? (P < 0.05)	Yes

## Sheet: Figure 2D
	Liver
	WT	cKO
	21538.5	2689076
	0	87912.1
	0	4929578
	0	42696.6
	0	37433.2
	0	20270.3
	7299.27	3389.83
	632603	2173913
	14285.7	20000
	18064.5	1390374
	1	1036.27
	13636.4
	Unpaired t test
	P value	0,0506
	P value summary	ns
	Are means signif. different? (P < 0.05)	No
	Mean ± SEM of WT	58950 ± 52200 N=12
	Mean ± SEM of Cko	1036000 ± 489900 N=11
	Spleen
	WT	cKO
	15238.1	661765
	0	12195.1
	0	500000
	0	187793
	0	37419.4
	0	48543.7
	17254.9	1
	17391.3	2567568
	10219	92307.7
	160000	2256410
	1	10769.2
	30000
	Unpaired t test
	P value	0,0506
	P value summary	ns
	Are means signif. different? (P < 0.05)	No
	Mean ± SEM of column A	20840 ± 12980 N=12
	Mean ± SEM of column B	579500 ± 281600 N=11

## Sheet: Figure 2E
	IL22
	Naive	WT	cKO
	0.000410799	0.0204543	0.0048726
	0.0032315	0.0347402	0.0412963
	0.00190005	0.0175268	0.0663315
	0.00144004	0.00196288	0.0226265
	0.000816985	0.0134243	0.0235411
	0.0457361	0.0377652	1.39017
	0.000357838	1.35273	1.93602
	0.000295489	1.56107	3.95576
	3.53492e-05	1.47882	1.04902
	0.00849219	0.247581	0.854949
		2.11921	0.486505
		0.516382
	One-way analysis of variance
	P value	0,0641
	P value summary	ns
	Are means signif. different? (P < 0.05)	No
		Mean Diff.	q	Significant? P < 0.05?	Summary
	Naive vs WT	-0,6105	2,391	No	ns
	Naive vs cKO	-0,8875	3,407	No	ns
	WT vs cKO	-0,2769	1,113	No	ns
	IL17A
	Naive	WT	cKO
	0.00115265	0.322415	0.0562899
	0.000313141	0.342227	0.204188
	0.0466655	0.182036	0.448813
	0.0001323	0.120464	0.154677
	0.000101877	0.150357	0.070758
	0.00365032	0.409679	0.827362
	0.0122713	0.171424	0.0556651
	0.00495132	0.0408405	0.328945
	0.00142412	0.0571262	0.0951768
	0.000399334	0.0598443	0.079296
		0.14185	0.122006
		0.1257
	Ifng
	Naive	WT	cKO
	0.000495454	0.0449769	0.00930884
	0.000224634	0.00580843	0.0276388
	0.00126602	0.0262227	0.00847062
	9.77477e-05	0.00112891	0.0183695
	0.000282208	0.00227916	0.00682396
	0.13431	0.0275263	1.96233
	0.576066	0.584133	0.658606
	0.00292759	0.145431	2.62476
	0.0064661	0.240689	1.30332
	5.82976e-05	0.447172	1.90681
		0.545056	8.16726
		0.865205
	Mean Diff.	q	Significant? P < 0.05?	Summary
Naive vs WT	-0,1724	0,4056	No	ns
Naive vs cKO	-1,445	3,332	No	ns
WT vs cKO	-1,273	3,072	No	ns

[truncated: 28 more sheets: Figure 2F, Figure 2G, Figure 3A, Figure 3C, Figure 3E, Sheet17, Figure 3G, Figure 4A, Figure 4C, Figure 4D, Figure 4F, Figure 4G, Figure 4H, Figure 5B, Figure 5D, Figure 5F, Figure 5H, Figure 5J, Figure 5L, Figure 6G …]
